# Supplementary material for: Sex Differences in the Survival of Patients with Neuroendocrine Neoplasms: A Comparative Study of Two National Databases
Source: Cancers (Basel). 2024 Jun 28;16(13):2376. doi: 10.3390/cancers16132376 (PMC11240657; doi:10.3390/cancers16132376)
Supplement: Supplementary file 1 [file cancers-16-02376-s001.zip]

Archive with 1 entries (1 files):
- cancers-3063225-supplementary.pdf
